# Supplementary material for: Critical genes in genitourinary embryogenesis are related to the development of adult hydrocele
Source: Sci Rep. 2024 Dec 5;14:30314. doi: 10.1038/s41598-024-81187-3 (PMC11621517; doi:10.1038/s41598-024-81187-3)
Supplement: Supplementary file 1 — Supplementary Material 1 [file 41598_2024_81187_MOESM1_ESM.xlsx]

## Sheet: Sheet1
Gene	Tissue	PP.H0.abf	PP.H1.abf	PP.H2.abf	PP.H3.abf	PP.H4.abf	PP4/(PP4+PP3)
ATP	Testis	4.55e-94	0.0136	3.31e-92	0.986	0.000231	0.000234225
ATP	Prostate	2.23e-21	0.0136	1.62e-19	0.986	0.000208	0.000210909
FOXD4L1	Prostate	8.32e-21	6.9e-19	0.0117	0.969	0.0196	0.019826
FOXD4L1	Testis	1.81e-50	7.12e-19	2.54e-32	1	3.76e-19	3.76e-19
INHBB	Testis	3.63e-11	1.29e-10	0.148	0.526	0.326	0.382629
PAX8	Adrenal	3.72e-33	5.56e-19	5.23e-15	0.78	0.22	0.22
PAX8	Prostate	6.53e-29	7.12e-19	9.16e-11	0.999	0.000645	0.000645229
PAX8	Testis	5.45e-55	7.12e-19	7.66e-37	1	2.93e-08	2.93e-08
PRR13	Testis	6.34e-11	0.000904	4.61e-09	0.0647	0.934	0.935216
PRR13	Adrenal	1.09e-06	0.00259	7.89e-05	0.188	0.81	0.811623
PRR13	Prostate	0.00534	0.00189	0.388	0.137	0.468	0.773554
PSD4	Adrenal	1.69e-27	6.65e-19	2.37e-09	0.934	0.0665	0.0664668
PSD4	Prostate	2.03e-30	7.12e-19	2.84e-12	1	3.63e-13	3.63e-13
PSD4	Testis	2.08e-101	7.12e-19	2.93e-83	1	1e-15	1e-15
SP1	Prostate	0.000627	0.00141	0.0455	0.102	0.851	0.89297
SP1	Adrenal	2.02e-17	0.00228	1.46e-15	0.165	0.833	0.834669
SP1	Testis	2.34e-07	0.00263	1.7e-05	0.19	0.807	0.809428
TARBP2	Prostate	0.000111	0.00152	0.00803	0.109	0.881	0.889899
