# Supplementary material for: Critical genes in genitourinary embryogenesis are related to the development of adult hydrocele
Source: Sci Rep. 2024 Dec 5;14:30314. doi: 10.1038/s41598-024-81187-3 (PMC11621517; doi:10.1038/s41598-024-81187-3)
Supplement: Supplementary file 2 — Supplementary Material 2 [file 41598_2024_81187_MOESM2_ESM.xlsx]

## Sheet: Sheet1
Gene	Knockout Mouse Genitourinary Phenotype
AAAS	Female infertility
AMHR2	abnormal Sertoli cell morphology
	failure of Mullerian duct regression
	increased Leydig cell number
	male infertility
	male pseudohermaphroditism
	reduced male fertility
	secondary sex reversal
	seminiferous tubule degeneration
CLU	abnormal glomerular mesangium morphology
	abnormal mesangial matrix morphology
	cortical renal glomerulopathies
	expanded mesangial matrix
	hematuria
	increased mesangial cell number
	renal glomerular immunoglobulin deposits
	renal glomerular protein deposits
	renal glomerulus fibrosis
ESPL1	abnormal centrosome morphology
	abnormal gonadal ridge morphology
	abnormal male germ cell morphology
	abnormal mitosis
	abnormal spermatid morphology
	abnormal spermatocyte morphology
	abnormal spermatogenesis
	abnormal spermatogonia morphology
	absent primordial germ cells
	aneuploidy
	decreased primordial germ cell proliferation
	female infertility
	increased mitotic index
	infertility
	male infertility
	small testis
INHBB	reduced female fertility
PAX8	abnormal epididymis epithelium morphology
	abnormal Mullerian duct morphology
	abnormal uterus development
	absent efferent ductules of testis
	absent endometrium
	absent epididymis
	absent uterine horn
	arrest of spermatogenesis
	decreased testis weight
	dilated oviduct
	dilated uterine cervix
	female infertility
	male infertility
	testicular atrophy
	thin myometrium
	uterus hypoplasia
	vagina atresia
PFDN5	early reproductive senescence
	male infertility
	necrospermia
	oligozoospermia
	small testis
SHH	abnormal kidney inner medulla morphology
	abnormal kidney outer medulla inner stripe morphology
	abnormal renal glomerulus morphology
	abnormal ureter development
	abnormal ureter smooth muscle morphology
	decreased renal glomerulus number
	hydronephrosis
	hydroureter
	kidney cortex hypoplasia
	kidney medulla hypoplasia
	renal hypoplasia
	short ureter
	small kidney
	abnormal adrenal gland morphology
	abnormal adrenal gland physiology
	abnormal adrenocortical cell morphology
	decreased circulating corticosterone level
	enlarged adrenocortical cells
	increased circulating adrenocorticotropin level
	small adrenal glands
	thin adrenal cortex
TARBP2	abnormal spermiogenesis
	male infertility
	oligozoospermia
