# Supplementary material for: Critical genes in genitourinary embryogenesis are related to the development of adult hydrocele
Source: Sci Rep. 2024 Dec 5;14:30314. doi: 10.1038/s41598-024-81187-3 (PMC11621517; doi:10.1038/s41598-024-81187-3)
Supplement: Supplementary file 3 — Supplementary Material 3 [file 41598_2024_81187_MOESM3_ESM.xlsx]

## Sheet: Sheet1
GenomicLocus	rsID	ID	Trait	Position	P	SE	N	Beta	CHR	EA	NEA	EAF
1	rs3791334	ebi-a-GCST90002374	White blood cell count	113941769	3.22998e-15	0.002053	31470	0.717894	2	C	A	0.678699
		ieu-b-30	white blood cell count	113941769	3.22998e-15	0.002053	17435	-0.411035	2	C	A	0.678699
		ebi-a-GCST90002407	White blood cell count	113941769	1.20005e-12	0.00225345	31684	-0.349928	2	C	A	0.678699
		ebi-a-GCST90002351	Neutrophil count	113941769	1.18005e-11	0.002057	31684	0.120915	2	C	A	0.678699
		ieu-b-34	neutrophil cell count	113941769	1.18005e-11	0.002057	562243	-0.01619	2	C	A	0.650294
		ebi-a-GCST90014002	C reactive protein levels (UKB data field 30710)	113941769	3.69913e-11	0.00224793	503527	-0.01619	2	C	A	0.650294
		ebi-a-GCST90029070	C-reactive protein levels	113941769	4.26187e-11	0.0021	408112	-0.0160128	2	C	A	0.649569
		ebi-a-GCST90002398	Neutrophil count	113941769	3.2e-10	0.00227993	519288	-0.013964	2	C	A	0.650285
		ebi-a-GCST90029003	White blood cell count	113941769	7.10003e-10	0.00208899	517883	-0.013964	2	C	A	0.650285
		ebi-a-GCST90019460	Interleukin-1 receptor antagonist protein measurement	113941769	7.17993e-10	0.0145	389057	-0.0148716	2	C	A
		ebi-a-GCST90013976	White blood cell leukocyte count (UKB data field 30000)	113941769	2.66919e-09	0.00227341	575531	-0.0141	2	C	A
		ukb-d-30710_irnt	C-reactive protein	113941769	7.51087e-09	0.0025435	408112	-0.0143413	2	C	A	0.64957
		ebi-a-GCST90013984	Neutrophill count (UKB data field 30140)	113941769	8.32971e-09	0.00228381	503190	-0.012613	2	C	A	0.648991
		ukb-d-30000_irnt	White blood cell (leukocyte) count	113941769	4.5006e-08	0.00253203	10708	0.0892	2	C	A	0.653
1	rs3816331	ebi-a-GCST90002374	White blood cell count	113949736	6.05062e-13	0.001993	396621	-0.0135285	2	C	A
		ieu-b-30	white blood cell count	113949736	6.05062e-13	0.001993	343524	-0.014699	2	C	A	0.6501
		ebi-a-GCST90002363	Red blood cell count	113949736	1.83021e-11	0.001924	395949	-0.0131585	2	C	A
		ebi-a-GCST90029002	Red blood cell count	113949736	2.80027e-11	0.0019674	350470	-0.0138505	2	C	A	0.649847
		ebi-a-GCST90002310	Hemoglobin concentration	113949736	4.52002e-10	0.001923
		ebi-a-GCST90002407	White blood cell count	113949736	4.70002e-10	0.00217701
		ebi-a-GCST90013977	Red blood cell erythrocyte count (UKB data field 30010)	113949736	1.51151e-09	0.00184483
		ebi-a-GCST90002403	Red blood cell count	113949736	1.79999e-09	0.00214613
		ebi-a-GCST90002316	Lymphocyte count	113949736	2.45997e-09	0.001964	562243	-0.014359	2	G	A	0.511048
		ieu-b-32	lymphocyte cell count	113949736	2.45997e-09	0.001964	500822	-0.014359	2	G	A	0.511048
		ebi-a-GCST90002304	Hematocrit	113949736	3.80996e-09	0.001923	545203	0.012937	2	G	A	0.511099
		ebi-a-GCST90013999	Calcium levels (UKB data field 30680)	113949736	5.06652e-09	0.00232929	526540	0.0127645	2	G	A	0.512632
		ebi-a-GCST90002388	Lymphocyte count	113949736	6.49995e-09	0.00216985	563946	0.011997	2	G	A	0.510954
		ebi-a-GCST90014015	Urate levels (UKB data field 30880)	113949736	9.61413e-09	0.00183081	408112	-0.0135595	2	G	A	0.512735
		ukb-d-30680_irnt	Calcium	113949736	1.03269e-08	0.0025481	396625	0.0111485	2	G	A
		ukb-b-12039	Weight	113949736	1.40001e-08	0.00179051	408112	0.0129132	2	G	A	0.512677
		ukb-b-11842	Weight	113949736	1.6e-08	0.00177736	524923	-0.011721	2	G	A	0.511086
		ukb-d-30680_raw	Calcium	113949736	1.7649e-08	0.00023916	520490	-0.011721	2	G	A	0.511086
		ukb-d-30880_raw	Urate	113949736	1.83929e-08	0.16848	562259	0.01134	2	G	A	0.510809
		ebi-a-GCST90014003	Cystatin C levels (UKB data field 30720)	113949736	2.18318e-08	0.00193486	357831	0.0136147	2	G	A
		ebi-a-GCST90018971	Red blood cell count	113949736	2.35798e-08	0.0018	408112	-0.0125904	2	G	A	0.512703
		ebi-a-GCST90028994	White blood cell count (lymphocyte)	113949736	2.59998e-08	0.0020149	389404	0.0105041	2	G	A
		finn-b-N14_HYDROCELE	Hydrocele	113949736	2.77102e-08	0.0291	315153	0.014589	2	G	A	0.51343
		ukb-d-30880_irnt	Urate	113949736	3.12651e-08	0.002088	454893	0.0101498	2	G	A	0.51243
1	rs1049137	ebi-a-GCST90018948	Blood urea nitrogen levels	113975110	3.84238e-31	0.0024	461632	0.0100492	2	G	A	0.512461
		ebi-a-GCST90103632	Blood urea nitrogen levels	113975110	4.11529e-22	0.0006	315153	0.0013473	2	G	A	0.51343
		ebi-a-GCST90018977	Serum uric acid levels	113975110	5.41751e-21	0.0022	343836	0.94799	2	G	A	0.51336
		ebi-a-GCST90018728	Blood urea nitrogen levels	113975110	2.29985e-20	0.00561777	389834	0.010829	2	G	A
		ebi-a-GCST90018979	Serum creatinine levels	113975110	1.05803e-19	0.002	350475	0.0102	2	G	A	0.580295
		bbj-a-11	Blood urea nitrogen	113975110	2.69774e-19	0.006176	509277	-0.0104738	2	G	A	0.512663
		ebi-a-GCST90014015	Urate levels (UKB data field 30880)	113975110	1.82642e-18	0.0020531		0.1618	2	G	A	0.5579
		ebi-a-GCST90013998	Urea levels (UKB data field 30670)	113975110	4.5772e-18	0.00243013	343836	0.011556	2	G	A	0.51336
		ukb-d-30670_irnt	Urea	113975110	2.42829e-17	0.0026488	344052	0.0278	2	G	A	0.21
		ukb-d-30880_irnt	Urate	113975110	5.97861e-17	0.0023461	173149	0.0057	2	G	A	0.2428
		ukb-d-30670_raw	Urea	113975110	1.57072e-16	0.003713	343836	0.0205	2	G	A	0.214482
		ukb-d-30880_raw	Urate	113975110	3.5229e-15	0.18931	148767	0.0519433	2	G	A	0.102275
		ebi-a-GCST90014003	Cystatin C levels (UKB data field 30720)	113975110	3.91111e-14	0.00216991	344104	0.0184	2	G	A	0.209744
		ebi-a-GCST90018759	Serum creatinine levels	113975110	1.80011e-13	0.00474899		0.05547	2	G	A	0.1052
		ebi-a-GCST90026654	Estimated glomerular filtration rate (creatinine)	113975110	8.59805e-13	0.000274596	389404	0.0180006	2	G	A
		ukb-d-30770_irnt	IGF-1	113975110	1.63042e-12	0.0026808	389608	0.0210533	2	G	A
		ukb-d-30770_raw	IGF-1	113975110	6.32849e-12	0.015205	344052	0.02244	2	G	A	0.25658
		ebi-a-GCST90014001	Creatinine levels (UKB data field 30700)	113975110	1.15638e-11	0.00199605	343836	0.019627	2	G	A	0.2566
		ebi-a-GCST90014008	IGF 1 (UKB data field 30770)	113975110	1.57834e-11	0.00235622	344052	0.030638	2	G	A	0.25658
		bbj-a-61	Serum creatinine	113975110	2.73401e-11	0.006361	343836	1.4901	2	G	A	0.2566
		ukb-d-30700_irnt	Creatinine	113975110	5.01996e-11	0.0022368	389834	0.016413	2	G	A
		ieu-a-1284	Estimated glomerular filtration rate (eGFR)	113975110	5.25049e-11	0.006508	150266	0.0349801	2	G	A	0.102467
		bbj-a-60	Estimated glomerular filtration rate	113975110	5.25049e-11	0.006508	1159871	-0.00196371	2	G	A	0.2408
		ukb-d-30720_irnt	Cystatin C	113975110	2.06381e-10	0.0025132	342439	0.018935	2	G	A	0.25662
		finn-b-N14_HYDROCELE	Hydrocele	113975110	6.99198e-10	0.0335	342439	0.10449	2	G	A	0.25662
		ebi-a-GCST90103633	Estimated glomerular filtration rate (creatinine)	113975110	8.007e-10	0.0003	389678	0.0135443	2	G	A
		finn-b-N14_SPERMATOCELE	Spermatocele	113975110	8.38205e-10	0.0527	387834	0.0158821	2	G	A
		ebi-a-GCST90018951	Calcium levels	113975110	9.72411e-10	0.0027		0.04237	2	G	A	0.1052
		ebi-a-GCST90013999	Calcium levels (UKB data field 30680)	113975110	4.45944e-09	0.0026109	344104	0.014697	2	G	A	0.25659
		ebi-a-GCST007344	Estimated glomerular filtration rate	113975110	6.26095e-09	0.1086	143658	-0.04272	2	G	A	0.1052
		finn-b-N14_DYSPLACERVUT	Dysplasia of cervi uteri	113975110	1.59001e-08	0.0267		-0.04272	2	G	A	0.1052
		ukb-d-30680_irnt	Calcium	113975110	3.1153e-08	0.0028605	344264	0.015976	2	G	A	0.25657
		ukb-d-30680_raw	Calcium	113975110	3.91543e-08	0.00026847		0.2066	2	G	A	0.2463
1	rs3748916	ebi-a-GCST90029003	White blood cell count	113984033	3.59998e-12	0.00196595	165726	-0.0019	2	G	A	0.2435
		ebi-a-GCST90018978	White blood cell count	113984033	3.63831e-12	0.002		0.3233	2	G	A	0.2458
		ebi-a-GCST90025959	C-reactive protein levels	113984033	5.30029e-12	0.00200327	315153	0.0164	2	G	A	0.224712
		ebi-a-GCST90018759	Serum creatinine levels	113984033	6.09958e-12	0.00297052	357831	0.015316	2	G	A
		ebi-a-GCST90025964	Red blood cell count	113984033	7.70016e-12	0.00191032	143658	-0.296	2	G	A	0.1797
		ebi-a-GCST90014015	Urate levels (UKB data field 30880)	113984033	1.07004e-11	0.00178208		-0.151	2	G	A	0.2466
		ebi-a-GCST90025965	Urate levels	113984033	5.40008e-11	0.00194915	315153	0.015833	2	G	A	0.25683
		ukb-d-30720_irnt	Cystatin C	113984033	6.13197e-11	0.002178	315153	0.0014752	2	G	A	0.25683
		ebi-a-GCST90002403	Red blood cell count	113984033	6.4998e-11	0.00208836	503190	0.0136959	2	A	G	0.472568
		ebi-a-GCST004627	Lymphocyte counts	113984033	8.21107e-11	0.00360366	350470	0.0137	2	A	G	0.524999
		ukb-d-30880_irnt	Urate	113984033	8.88178e-11	0.0020334	436939	0.0132257	2	A	G	0.469095
		bbj-a-60	Estimated glomerular filtration rate	113984033	1.12199e-10	0.0039	150266	-0.0204319	2	A	G	0.646627
		ieu-a-1284	Estimated glomerular filtration rate (eGFR)	113984033	1.12199e-10	0.0039	445305	-0.0128898	2	A	G	0.469273
		ebi-a-GCST90013976	White blood cell leukocyte count (UKB data field 30000)	113984033	1.18812e-10	0.00213742	389404	-0.0121124	2	A	G
		ukb-d-30880_raw	Urate	113984033	1.42479e-10	0.16408	437354	-0.0119677	2	A	G	0.469037
		ebi-a-GCST90018962	Lymphocyte count	113984033	2.16302e-10	0.0021	344264	-0.014246	2	A	G	0.47115
		ebi-a-GCST90002384	Hemoglobin	113984033	2.39999e-10	0.0021242	408112	-0.0136429	2	A	G	0.4723
		ebi-a-GCST90013977	Red blood cell erythrocyte count (UKB data field 30010)	113984033	3.66953e-10	0.00179633	171643	0.0234118	2	A	G	0.4714
		bbj-a-61	Serum creatinine	113984033	6.39102e-10	0.003809	343836	-0.013187	2	A	G	0.47115
		ebi-a-GCST90025992	Serum albumin levels	113984033	8.40001e-10	0.00214961		0.02515	2	A	G	0.6457
		ukb-d-30120_irnt	Lymphocyte count	113984033	1.39836e-09	0.0023758	143658	0.02515	2	A	G	0.6457
		ukb-b-11842	Weight	113984033	2.30001e-09	0.00172937	396621	0.0137668	2	A	G
		ukb-b-12039	Weight	113984033	2.80001e-09	0.00174181	343836	-1.0523	2	A	G	0.47115
		ebi-a-GCST90013978	Haemoglobin concentration (UKB data field 30020)	113984033	3.62235e-09	0.00170912	349856	0.0134	2	A	G	0.508711
		ebi-a-GCST90002383	Hematocrit	113984033	4.09996e-09	0.00212543	408112	-0.0134593	2	A	G	0.472305
		ukb-b-20044	Trunk fat mass	113984033	5.49997e-09	0.00200902	396625	-0.0112584	2	A	G
		ukb-b-19393	Whole body fat mass	113984033	5.80003e-09	0.00194817		-0.02354	2	A	G	0.6457
		ebi-a-GCST90026654	Estimated glomerular filtration rate (creatinine)	113984033	8.07904e-09	0.000226633	400938	-0.0123716	2	A	G	0.469072
		ebi-a-GCST90013992	Alanine aminotransferase levels (UKB data field 30620)	113984033	9.17403e-09	0.00204556	349856	0.0143875	2	A	G	0.471372
		ukb-b-9405	Waist circumference	113984033	1.40001e-08	0.00178491	461632	-0.0103385	2	A	G	0.472618
		ieu-a-1231	Mucinous ovarian cancer: invasive and low malignant potential	113984033	2.08598e-08	0.03098	454893	-0.0103508	2	A	G	0.472622
		ukb-d-30000_irnt	White blood cell (leukocyte) count	113984033	2.12496e-08	0.00238112	396624	-0.0100848	2	A	G
		ukb-b-7212	Leg fat mass (left)	113984033	2.30001e-08	0.00157915	408112	-0.0124945	2	A	G	0.472284
		ukb-b-18096	Leg fat mass (right)	113984033	2.99999e-08	0.00159801	454588	-0.0117171	2	A	G	0.472634
		ukb-d-30020_irnt	Haemoglobin concentration	113984033	3.17088e-08	0.00189299	454137	-0.0113427	2	A	G	0.472616
		ieu-b-40	body mass index	113984033	3.29997e-08	0.0017	1159871	0.00130695	2	A	G	0.4886
		ukb-b-4424	Sleep duration	113984033	3.59998e-08	0.00159815	389733	-0.0117524	2	A	G
		ebi-a-GCST004610	White blood cell count	113984033	4.42303e-08	0.00358851	462166	-0.0101315	2	A	G	0.472596
1	rs7576384	None					43507	-0.1731	2	A	G	0.4719
1	rs35129549	None					350470	0.0133381	2	A	G	0.471381
1	rs35006857	None					454823	-0.00882002	2	A	G	0.472628
1	rs7560701	None					454846	-0.00885816	2	A	G	0.472622
1	rs6707245	None					350474	-0.0104717	2	A	G	0.47138
1	rs7587376	ebi-a-GCST90018951	Calcium levels	114041434	1.57e-12	0.0024	691928	-0.0094	2	A	G	0.471
		ukb-d-30680_irnt	Calcium	114041434	1.79184e-11	0.002579	460099	0.00880483	2	A	G	0.472555
		ukb-d-30680_raw	Calcium	114041434	2.42003e-10	0.00024206	172435	0.0196402	2	A	G	0.4714
		ebi-a-GCST90029070	C-reactive protein levels	114041434	2.718e-10	0.0021
		ebi-a-GCST90013999	Calcium levels (UKB data field 30680)	114041434	8.71746e-10	0.0023563
		ebi-a-GCST90018728	Blood urea nitrogen levels	114041434	9.49992e-10	0.00420773
		finn-b-N14_HYDROCELE	Hydrocele	114041434	2.05599e-09	0.0289
		ebi-a-GCST90018948	Blood urea nitrogen levels	114041434	8.501e-09	0.0021
		ebi-a-GCST90103632	Blood urea nitrogen levels	114041434	1.09001e-08	0.0005	315153	-0.0167	2	C	T	0.661694
		bbj-a-11	Blood urea nitrogen	114041434	1.31501e-08	0.004681	315153	-0.017337	2	C	T	0.62901
1	rs4848331	ukb-d-30680_irnt	Calcium	114064671	2.04221e-14	0.002607	575531	0.0135	2	C	T
		ebi-a-GCST90013999	Calcium levels (UKB data field 30680)	114064671	1.1463e-13	0.00238109	357831	-0.0144471	2	C	T
		ukb-d-30680_raw	Calcium	114064671	6.05899e-13	0.00024469	148767	-0.0257407	2	C	T	0.785746
		ebi-a-GCST90018951	Calcium levels	114064671	4.91021e-12	0.0023		-0.1735	2	C	T	0.5719
		ebi-a-GCST90002363	Red blood cell count	114064671	6.05006e-09	0.001955	344052	-0.012	2	C	T	0.676254
		ebi-a-GCST90002374	White blood cell count	114064671	7.51e-09	0.002028	173149	-0.003	2	C	T	0.6401
		ieu-b-30	white blood cell count	114064671	7.51e-09	0.002028		-0.02661	2	C	T	0.7745
		ebi-a-GCST90029070	C-reactive protein levels	114064671	8.77708e-09	0.0021
		ebi-a-GCST90002310	Hemoglobin concentration	114064671	1.31999e-08	0.001953	315153	-0.019939	2	A	G	0.46744
		ebi-a-GCST90002403	Red blood cell count	114064671	1.5e-08	0.0021949	357831	-0.0176745	2	A	G
		ebi-a-GCST90002384	Hemoglobin	114064671	3.50002e-08	0.00223249	315153	-0.0017616	2	A	G	0.46744
		finn-b-N14_HYDROCELE	Hydrocele	114064671	3.69803e-08	0.0294	315153	-0.016	2	A	G	0.481297
		ubm-b-2916	rfMRI connectivity (ICA100 edge 488)	114064671	3.98474e-08	0.0083175	545203	-0.011378	2	A	G	0.469539
		ebi-a-GCST90029002	Red blood cell count	114064671	4.20001e-08	0.00201188	562243	0.011727	2	A	G	0.468361
2	rs35704069	None					503235	0.011727	2	A	G	0.46836
2	rs7576183	None					575531	0.0123	2	A	G
2	rs12711941	None					563946	-0.01111	2	A	G	0.469573
2	rs62168305	None					408112	-0.0124296	2	A	G	0.468456
2	2:121125878:G:T	None					408112	-0.0123109	2	A	G	0.468487
2	rs71396089	None						-0.1617	2	A	G	0.4433
2	rs4076867	None						0.045687	2	A	G	0.46472
2	rs7602467	None				0.00189239	526540	-0.0105442	2	A	G	0.4682
3	rs56157317	ebi-a-GCST90014003	Cystatin C levels (UKB data field 30720)	155637586	6.72357e-30	0.0021902
		ukb-d-30720_irnt	Cystatin C	155637586	2.54273e-25	0.0005
		ebi-a-GCST90103635	Estimated glomerular filtration rate (cystatin c)	155637586	1.8412e-17	0.000233778
		ebi-a-GCST90026654	Estimated glomerular filtration rate (creatinine)	155637586	8.92072e-16	0.00039122
		ukb-d-30720_raw	Cystatin C	155637586	1.60177e-15	0.0017384
		ebi-a-GCST90014001	Creatinine levels (UKB data field 30700)	155637586	1.83781e-14	0.0003
		ebi-a-GCST90103633	Estimated glomerular filtration rate (creatinine)	155637586	2.60375e-14	0.0003
		ebi-a-GCST90103634	Estimated glomerular filtration rate (creatinine)	155637586	3.15065e-13	0.0017	389834	-0.0214949	7	C	G
		ebi-a-GCST90018979	Serum creatinine levels	155637586	4.82503e-13	0.0019495	344264	-0.022775	7	C	G	0.47527
		ukb-d-30700_irnt	Creatinine	155637586	1.55991e-12	0.0018847	460826	0.0039	7	C	G	0.4721
3	rs1616634	ebi-a-GCST90014003	Cystatin C levels (UKB data field 30720)	155653078	6.23878e-26	0.0021805	1159871	0.00187978	7	C	G	0.447
		ukb-d-30720_irnt	Cystatin C	155653078	3.69318e-24	0.0005	344264	-0.0031177	7	C	G	0.47527
		ebi-a-GCST90103635	Estimated glomerular filtration rate (cystatin c)	155653078	2.12178e-14	0.00038947	389678	-0.0133187	7	C	G
		ukb-d-30720_raw	Cystatin C	155653078	4.24229e-14	0.00173129	165726	0.0019	7	C	G	0.4503
		ebi-a-GCST90014001	Creatinine levels (UKB data field 30700)	155653078	4.29635e-11	0.0019407	1004040	0.002	7	C	G	0.4679
		ukb-d-30700_irnt	Creatinine	155653078	6.20583e-11	0.000229467	344104	-0.0121	7	C	G	0.413952
		ebi-a-GCST90026654	Estimated glomerular filtration rate (creatinine)	155653078	1.05901e-10	0.0003	344104	-0.013782	7	C	G	0.47528
		ebi-a-GCST90103633	Estimated glomerular filtration rate (creatinine)	155653078	1.20301e-10	0.0003	389834	-0.0198472	7	C	T
		ebi-a-GCST90103634	Estimated glomerular filtration rate (creatinine)	155653078	1.63001e-10	0.0016	344264	-0.02211	7	C	T	0.49158
		ebi-a-GCST90018979	Serum creatinine levels	155653078	2.37498e-10		460826	0.0035	7	C	T	0.4954
4	rs2741346	None				0.0252423	344264	-0.0029419	7	C	T	0.49158
5	rs1087056	ebi-a-GCST003566	Multiple sclerosis	31395761	9.74047e-07	0.0089	389678	-0.0114152	7	C	T
		ebi-a-GCST90016610	Crohn's disease vs rheumatoid arthritis (ordinary least squares (OLS))	31395761	9.90011e-07		344104	-0.01269	7	C	T	0.49159
6	rs111302388	None					1159871	0.00148195	7	C	T	0.4907
7	rs11170549	None					165726	0.0016	7	C	T	0.4859
							1004040	0.0018	7	C	T	0.4916
							344104	-0.0102	7	C	T	0.47469
							15283	-0.123607	10	A	G	0.478806
							14831	-0.044	10	A	G
